# Supplementary material for: Causal relationship between dietary salt intake and dementia risk: Mendelian randomization study
Source: Genes Nutr. 2024 Mar 15;19:6. doi: 10.1186/s12263-024-00741-w (PMC10943813; doi:10.1186/s12263-024-00741-w)
Supplement: Supplementary file 1 — Supplementary Material 1. [file 12263_2024_741_MOESM1_ESM.xlsx]

## Sheet: Sheet1
TABLE S1: Characteristics of independent and strongly correlated instrumental variables for dietary salt intake
SNP	TRAIT	Chromosome:position	EA	OA	EAF	Beta	SE	pval.exposure
rs12563932	dietary sodium	1:163859836	C	A	0.029478	-0.0284929	0.00520996	4.49997e-08
rs10752999	dietary sodium	1:187279690	C	A	0.702035	0.0127624	0.00192721	3.50026e-11
rs12094804	dietary sodium	1:201733115	G	A	0.061754	0.0205059	0.00365579	2e-08
rs11210985	dietary sodium	1:44808461	A	G	0.3791	-0.0156565	0.00181806	7.19946e-18
rs6695915	dietary sodium	1:44010571	G	A	0.095551	-0.0166292	0.00299835	2.90001e-08
rs1008078	dietary sodium	1:91189731	T	C	0.395512	0.0116597	0.00180649	1.09999e-10
rs528301	dietary sodium	2:45154908	A	G	0.554846	0.0152609	0.00177008	6.59933e-18
rs976179	dietary sodium	2:198880378	T	A	0.485324	0.0100673	0.00176491	1.2e-08
rs55897719	dietary sodium	2:212590841	A	C	0.316817	0.0135021	0.001896	1.10002e-12
rs7591518	dietary sodium	2:145632077	C	T	0.298453	-0.0207723	0.00192978	5.10035e-27
rs11126666	dietary sodium	2:26928811	A	G	0.255562	-0.0119879	0.00201908	2.90001e-09
rs2263636	dietary sodium	2:63495365	C	A	0.719001	0.0112558	0.00196454	1e-08
rs13400612	dietary sodium	2:138318976	G	C	0.246906	0.0202846	0.00204252	2.99985e-23
rs12988960	dietary sodium	2:164378068	C	G	0.315972	0.014981	0.00189646	2.80027e-15
rs264932	dietary sodium	2:104288396	G	A	0.605889	-0.0104199	0.0018018	7.29995e-09
rs7581335	dietary sodium	2:143958864	T	A	0.140518	0.014931	0.00253318	3.79997e-09
rs17805497	dietary sodium	2:177070172	C	T	0.345071	0.0124815	0.00185017	1.50003e-11
rs13084934	dietary sodium	3:7455198	T	A	0.494691	-0.00967564	0.00176741	4.39997e-08
rs6776248	dietary sodium	3:33420650	C	T	0.26336	0.0113408	0.00199794	1.40001e-08
rs6780346	dietary sodium	3:85593584	T	C	0.620997	-0.0168372	0.00181724	1.9002e-20
rs400750	dietary sodium	3:18634962	G	T	0.616712	0.016712	0.00181467	3.29989e-20
rs2736748	dietary sodium	3:60815608	G	A	0.789193	0.0280118	0.00215956	1.80011e-38
rs73040343	dietary sodium	3:18466059	G	A	0.381434	-0.0103509	0.00181415	1.2e-08
rs736935	dietary sodium	3:60377674	T	C	0.336413	0.0156881	0.00187874	6.79986e-17
rs9843358	dietary sodium	3:83242378	T	C	0.171903	0.0189528	0.00234421	6.20012e-16
rs9835772	dietary sodium	3:85766025	T	A	0.243664	0.0114509	0.0020521	2.39999e-08
rs11130206	dietary sodium	3:49596593	G	C	0.432321	-0.0120324	0.00177553	1.20005e-11
rs6804929	dietary sodium	3:119833578	A	G	0.105016	0.0167058	0.0028892	7.39997e-09
rs6443950	dietary sodium	3:183817727	T	A	0.631504	-0.0142051	0.00183062	8.49963e-15
rs7673170	dietary sodium	4:18251259	A	G	0.395273	-0.0125967	0.00180133	2.70023e-12
rs12501838	dietary sodium	4:54972890	T	A	0.23366	0.0146672	0.0020816	1.80011e-12
rs7670308	dietary sodium	4:67230580	A	G	0.409195	-0.0116397	0.00180121	1e-10
rs4860797	dietary sodium	4:67801134	A	G	0.601276	0.011667	0.00180763	1.09999e-10
rs34906832	dietary sodium	4:101738082	G	A	0.140896	0.0150976	0.00253007	2.39999e-09
rs526210	dietary sodium	4:90131593	A	G	0.542868	0.010095	0.00181871	2.80001e-08
rs3890316	dietary sodium	4:94242898	A	G	0.249954	-0.0113326	0.00204164	2.80001e-08
rs13131880	dietary sodium	4:178963783	C	T	0.220413	-0.0126193	0.00212752	2.99999e-09
rs12658060	dietary sodium	5:51375189	C	T	0.222971	-0.0274145	0.00211762	2.49977e-38
rs868720	dietary sodium	5:116566836	C	G	0.305451	0.0159938	0.00192468	9.60064e-17
rs33137	dietary sodium	5:158064276	T	C	0.493871	-0.0120839	0.00177315	9.3994e-12
rs1823011	dietary sodium	5:85698520	G	A	0.659939	-0.0102255	0.00186117	3.89996e-08
rs4912891	dietary sodium	5:142402117	C	T	0.691882	0.0106552	0.00192298	2.99999e-08
rs4235642	dietary sodium	5:103818412	G	A	0.379691	0.0122937	0.00181648	1.29987e-11
rs6887291	dietary sodium	5:106438742	G	T	0.636126	0.0126757	0.00183649	5.10035e-12
rs2339234	dietary sodium	5:170612546	A	G	0.683186	-0.0176416	0.00190008	1.59993e-20
rs9375448	dietary sodium	6:126896782	T	A	0.492981	-0.0116787	0.00176162	3.40017e-11
rs35099536	dietary sodium	6:9516653	C	A	0.08461	0.0259587	0.00320749	5.79963e-16
rs4236065	dietary sodium	6:12167286	C	T	0.255885	-0.0111709	0.0020305	3.79997e-08
rs28366169	dietary sodium	6:32238496	A	G	0.077319	-0.0208479	0.00329942	2.59998e-10
rs2506738	dietary sodium	6:104003425	G	A	0.401141	-0.0151014	0.00180067	5.00035e-17
rs9278020	dietary sodium	6:33326699	A	G	0.10619	0.0232222	0.00286151	4.79954e-16
rs2463710	dietary sodium	6:72866597	A	T	0.753885	0.0119523	0.00219119	4.90004e-08
rs1726866	dietary sodium	7:141672705	A	G	0.552077	0.0265437	0.00176998	7.70016e-51
rs11761254	dietary sodium	7:1858651	T	C	0.136978	-0.0176809	0.00254593	3.80014e-12
rs2457427	dietary sodium	8:22746069	C	T	0.863856	-0.0165822	0.00256949	1.09999e-10
rs6987313	dietary sodium	8:71570989	C	T	0.520156	0.00990698	0.00176579	2e-08
rs4739105	dietary sodium	8:64496159	C	T	0.787781	0.0154648	0.00218013	1.29987e-12
rs10971930	dietary sodium	9:34116083	C	T	0.127418	0.0155012	0.00264358	4.49997e-09
rs586716	dietary sodium	9:22488678	A	G	0.414681	0.0143673	0.00179338	1.10002e-15
rs7465705	dietary sodium	9:23190841	A	G	0.384538	-0.0118468	0.00181578	6.79986e-11
rs7021360	dietary sodium	9:11592801	A	C	0.388225	-0.0101193	0.00181012	2.30001e-08
rs10128297	dietary sodium	10:86845915	T	C	0.402787	-0.0105548	0.00180004	4.49997e-09
rs10883796	dietary sodium	10:104655315	A	G	0.294358	0.0114406	0.00193424	3.29997e-09
rs4595499	dietary sodium	10:62792589	T	C	0.391888	-0.0172775	0.00180773	1.20005e-21
rs4948275	dietary sodium	10:63136622	T	C	0.481851	0.0127146	0.00177265	7.39946e-13
rs10736951	dietary sodium	10:281710	C	G	0.635537	-0.0113624	0.001843	7.00003e-10
rs9667150	dietary sodium	11:31010455	A	G	0.559523	0.012589	0.0017806	1.50003e-12
rs329670	dietary sodium	11:133794599	C	T	0.870289	-0.0152915	0.00263275	6.29999e-09
rs35271178	dietary sodium	11:17411020	T	C	0.588507	0.010244	0.00179093	1.09999e-08
rs7927679	dietary sodium	11:126757949	T	C	0.504024	0.0149539	0.00176398	2.29985e-17
rs12789951	dietary sodium	11:99719509	T	C	0.411036	-0.0117174	0.00179694	7.00003e-11
rs7110845	dietary sodium	11:120175749	G	A	0.579174	-0.0115376	0.00178627	1.09999e-10
rs35702851	dietary sodium	11:841284	C	G	0.204203	0.0121964	0.00219059	2.59998e-08
rs11022746	dietary sodium	11:2442707	G	T	0.681941	0.0118271	0.0019132	6.29999e-10
rs99780	dietary sodium	11:61596633	T	C	0.350239	0.0109071	0.00184757	3.59998e-09
rs667128	dietary sodium	12:10961174	T	C	0.126584	0.0154255	0.00265228	5.99998e-09
rs1895951	dietary sodium	12:108268689	C	T	0.220794	-0.0116911	0.00214215	4.79999e-08
rs324018	dietary sodium	12:57487729	G	T	0.613528	0.0100101	0.00181156	3.29997e-08
rs12579997	dietary sodium	12:110046112	C	G	0.170455	0.0160311	0.00234785	8.60003e-12
rs1045411	dietary sodium	13:31033232	T	C	0.268305	-0.0150663	0.0019926	4.00037e-14
rs9569747	dietary sodium	13:58370948	G	T	0.298073	-0.0125594	0.00193552	8.60003e-11
rs9317406	dietary sodium	13:64819020	T	C	0.376115	-0.0107015	0.00182384	4.39997e-09
rs7982263	dietary sodium	13:80061074	C	T	0.581981	0.0106084	0.0017875	2.90001e-09
rs10140751	dietary sodium	14:26985560	T	G	0.245951	-0.0112745	0.00204674	3.59998e-08
rs4981196	dietary sodium	14:33985724	C	A	0.635898	-0.0114561	0.00182248	3.29997e-10
rs8022455	dietary sodium	14:98883534	C	T	0.54702	-0.0111417	0.00177399	3.40001e-10
rs2693687	dietary sodium	14:99672917	T	C	0.393736	0.0116279	0.00182047	1.7e-10
rs961044	dietary sodium	14:87608094	T	C	0.857621	-0.0140077	0.00252727	2.99999e-08
rs2521501	dietary sodium	15:91437388	T	A	0.322086	-0.0113954	0.00190039	2e-09
rs8040685	dietary sodium	15:54936197	T	C	0.884465	-0.0154071	0.00275814	2.30001e-08
rs491907	dietary sodium	15:50908697	G	A	0.511555	0.0109863	0.00176296	4.60002e-10
rs6416794	dietary sodium	16:51181735	C	T	0.798724	-0.0119996	0.00220031	4.90004e-08
rs1728779	dietary sodium	16:68567500	G	A	0.436092	0.00987078	0.0017892	3.50002e-08
rs11075194	dietary sodium	16:13515170	G	A	0.425797	-0.00981656	0.00178742	4e-08
rs2547040	dietary sodium	16:24736408	C	G	0.805074	-0.0127081	0.00222943	1.2e-08
rs72807804	dietary sodium	16:82861212	T	C	0.218782	0.0120641	0.00213899	1.7e-08
rs35142265	dietary sodium	17:38269759	G	A	0.218202	0.0150134	0.00213637	2.09991e-12
rs11082431	dietary sodium	18:42781374	T	C	0.301904	0.0105645	0.00192067	3.79997e-08
rs62098445	dietary sodium	18:58819108	A	C	0.318657	-0.0158642	0.00191149	1e-16
rs8097544	dietary sodium	18:1839564	G	A	0.145366	0.0140302	0.00251279	2.39999e-08
rs4799949	dietary sodium	18:35155910	T	C	0.667226	-0.0109799	0.00187206	4.49997e-09
rs2852348	dietary sodium	18:37189171	G	A	0.458696	-0.0131167	0.0017774	1.59993e-13
rs429358	dietary sodium	19:45411941	C	T	0.154168	-0.0153977	0.00244198	2.90001e-10
rs2835623	dietary sodium	21:38511531	T	C	0.04766	0.0226771	0.00414363	4.39997e-08
rs9611875	dietary sodium	22:43153807	G	A	0.039616	0.0662007	0.00451868	1.29987e-48
rs2899345	dietary sodium	22:41815609	C	T	0.504298	0.00988666	0.001773	2.5e-08
Abbreviations: EA, effect allele; EAF, effect allele frequency; OA, other allele;SE, standard error; SNP: single-nucleotide polymorphism.

## Sheet: Sheet2
TABLE S2: Associations of used SNPs for dietary salt intake in the PhenoScanner
rsID	Chromosome:position	EA	OA	Trait	Beta	pval	EAF
rs1008078	1:91189731	T	C	Body mass index	0.0116597	1.09999e-10	0.395512
rs976179	2:198880378	T	A	Body mass index	0.0100673	1.2e-08	0.485324
rs11126666	2:26928811	A	G	Body mass index	-0.0119879	2.90001e-09	0.255562
rs264932	2:104288396	G	A	Body mass index	-0.0104199	7.29995e-09	0.605889
rs7581335	2:143958864	T	A	Body mass index	0.014931	3.79997e-09	0.140518
rs6780346	3:85593584	T	C	Body mass index	-0.0168372	1.9002e-20	0.620997
rs9835772	3:85766025	T	A	Body mass index	0.0114509	2.39999e-08	0.243664
rs11130206	3:49596593	G	C	Body mass index	-0.0120324	1.20005e-11	0.432321
rs4860797	4:67801134	A	G	Body mass index	0.011667	1.09999e-10	0.601276
rs2339234	5:170612546	A	G	Body mass index	-0.0176416	1.59993e-20	0.683186
rs28366169	6:32238496	A	G	Body mass index	-0.0208479	2.59998e-10	0.077319
rs9278020	6:33326699	A	G	Body mass index	0.0232222	4.79954e-16	0.10619
rs7021360	9:11592801	A	C	Body mass index	-0.0101193	2.30001e-08	0.388225
rs10883796	10:104655315	A	G	Body mass index	0.0114406	3.29997e-09	0.294358
rs35271178	11:17411020	T	C	Body mass index	0.010244	1.09999e-08	0.588507
rs1895951	12:108268689	C	T	Body mass index	-0.0116911	4.79999e-08	0.220794
rs1045411	13:31033232	T	C	Body mass index	-0.0150663	4.00037e-14	0.268305
rs9569747	13:58370948	G	T	Body mass index	-0.0125594	8.60003e-11	0.298073
rs2693687	14:99672917	T	C	Body mass index	0.0116279	1.7e-10	0.393736
rs2547040	16:24736408	C	G	Body mass index	-0.0127081	1.2e-08	0.805074
rs8097544	18:1839564	G	A	Body mass index	0.0140302	2.39999e-08	0.145366
rs429358	19:45411941	C	T	Body mass index	-0.0153977	2.90001e-10	0.154168
Abbreviations: EA, effect allele; EAF, effect allele frequency; OA, other allele.

## Sheet: Sheet3
TABLE S3: Characteristics of instrumental variables for dietary salt intake and dementia in the MR analysis
SNP	EA	OA	Exposure				R2	F-statistics
			EAF	Beta	SE	pval
rs12563932	C	A	0.029478	-0.0284929	0.00520996	4.5e-08	6.46461e-05	29.9091
rs10752999	C	A	0.702035	0.0127624	0.00192721	3.5e-11	9.47833e-05	43.8535
rs12094804	G	A	0.061754	0.0205059	0.00365579	2e-08	6.80036e-05	31.463
rs11210985	A	G	0.3791	-0.0156565	0.00181806	7.2e-18	0.000160276	74.1602
rs6695915	G	A	0.095551	-0.0166292	0.00299835	2.9e-08	6.64837e-05	30.7593
rs528301	A	G	0.554846	0.0152609	0.00177008	6.6e-18	0.000160646	74.3315
rs7591518	C	T	0.298453	-0.0207723	0.00192978	5.1e-27	0.000250387	115.865
rs2263636	C	A	0.719001	0.0112558	0.00196454	1e-08	7.09523e-05	32.8268
rs13400612	G	C	0.246906	0.0202846	0.00204252	3e-23	0.000213144	98.6276
rs12988960	C	G	0.315972	0.014981	0.00189646	2.8e-15	0.000134866	62.4011
rs17805497	C	T	0.345071	0.0124815	0.00185017	1.5e-11	9.83635e-05	45.5102
rs6776248	C	T	0.26336	0.0113408	0.00199794	1.4e-08	6.964e-05	32.2196
rs400750	G	T	0.616712	0.016712	0.00181467	3.3e-20	0.000183294	84.8125
rs2736748	G	A	0.789193	0.0280118	0.00215956	1.8e-38	0.000363546	168.248
rs73040343	G	A	0.381434	-0.0103509	0.00181415	1.2e-08	7.03632e-05	32.5543
rs736935	T	C	0.336413	0.0156881	0.00187874	6.8e-17	0.000150698	69.7277
rs9843358	T	C	0.171903	0.0189528	0.00234421	6.2e-16	0.000141273	65.366
rs6804929	A	G	0.105016	0.0167058	0.0028892	7.4e-09	7.22627e-05	33.4332
rs7673170	A	G	0.395273	-0.0125967	0.00180133	2.7e-12	0.000105693	48.9018
rs12501838	T	A	0.23366	0.0146672	0.0020816	1.8e-12	0.000107305	49.6476
rs7670308	A	G	0.409195	-0.0116397	0.00180121	1e-10	9.02572e-05	41.7593
rs34906832	G	A	0.140896	0.0150976	0.00253007	2.4e-09	7.69633e-05	35.6081
rs526210	A	G	0.542868	0.010095	0.00181871	2.8e-08	6.65921e-05	30.8094
rs3890316	A	G	0.249954	-0.0113326	0.00204164	2.8e-08	6.65945e-05	30.8105
rs13131880	C	T	0.220413	-0.0126193	0.00212752	3e-09	7.60425e-05	35.1821
rs12658060	C	T	0.222971	-0.0274145	0.00211762	2.5e-38	0.000362138	167.596
rs868720	C	G	0.305451	0.0159938	0.00192468	9.6e-17	0.000149241	69.0533
rs33137	T	C	0.493871	-0.0120839	0.00177315	9.4e-12	0.00010038	46.4431
rs1823011	G	A	0.659939	-0.0102255	0.00186117	3.9e-08	6.52431e-05	30.1853
rs4912891	C	T	0.691882	0.0106552	0.00192298	3e-08	6.63607e-05	30.7024
rs4235642	G	A	0.379691	0.0122937	0.00181648	1.3e-11	9.89982e-05	45.8039
rs6887291	G	T	0.636126	0.0126757	0.00183649	5.1e-12	0.000102965	47.6392
rs35099536	C	A	0.08461	0.0259587	0.00320749	5.8e-16	0.00014156	65.4988
rs4236065	C	T	0.255885	-0.0111709	0.0020305	3.8e-08	6.54196e-05	30.2669
rs2506738	G	A	0.401141	-0.0151014	0.00180067	5e-17	0.000152008	70.3338
rs2463710	A	T	0.753885	0.0119523	0.00219119	4.9e-08	6.43104e-05	29.7537
rs1726866	A	G	0.552077	0.0265437	0.00176998	7.7e-51	0.000485894	224.897
rs11761254	T	C	0.136978	-0.0176809	0.00254593	3.8e-12	0.000104241	48.2296
rs2457427	C	T	0.863856	-0.0165822	0.00256949	1.1e-10	9.00156e-05	41.6475
rs6987313	C	T	0.520156	0.00990698	0.00176579	2e-08	6.80364e-05	31.4777
rs4739105	C	T	0.787781	0.0154648	0.00218013	1.3e-12	0.000108753	50.3178
rs10971930	C	T	0.127418	0.0155012	0.00264358	4.5e-09	7.43155e-05	34.383
rs586716	A	G	0.414681	0.0143673	0.00179338	1.1e-15	0.000138711	64.1806
rs7465705	A	G	0.384538	-0.0118468	0.00181578	6.8e-11	9.2003e-05	42.5671
rs10128297	T	C	0.402787	-0.0105548	0.00180004	4.5e-09	7.43138e-05	34.3822
rs4595499	T	C	0.391888	-0.0172775	0.00180773	1.2e-21	0.000197413	91.3467
rs4948275	T	C	0.481851	0.0127146	0.00177265	7.4e-13	0.000111193	51.4467
rs10736951	C	G	0.635537	-0.0113624	0.001843	7e-10	8.21524e-05	38.0091
rs9667150	A	G	0.559523	0.012589	0.0017806	1.5e-12	0.000108036	49.9859
rs329670	C	T	0.870289	-0.0152915	0.00263275	6.3e-09	7.29148e-05	33.7349
rs7927679	T	C	0.504024	0.0149539	0.00176398	2.3e-17	0.000155317	71.8654
rs12789951	T	C	0.411036	-0.0117174	0.00179694	7e-11	9.19013e-05	42.52
rs7110845	G	A	0.579174	-0.0115376	0.00178627	1.1e-10	9.01704e-05	41.7191
rs35702851	C	G	0.204203	0.0121964	0.00219059	2.6e-08	6.70005e-05	30.9984
rs11022746	G	T	0.681941	0.0118271	0.0019132	6.3e-10	8.25974e-05	38.215
rs99780	T	C	0.350239	0.0109071	0.00184757	3.6e-09	7.53269e-05	34.851
rs667128	T	C	0.126584	0.0154255	0.00265228	6e-09	7.31096e-05	33.825
rs324018	G	T	0.613528	0.0100101	0.00181156	3.3e-08	6.59947e-05	30.533
rs12579997	C	G	0.170455	0.0160311	0.00234785	8.6e-12	0.000100765	46.6213
rs9317406	T	C	0.376115	-0.0107015	0.00182384	4.4e-09	7.44132e-05	34.4282
rs7982263	C	T	0.581981	0.0106084	0.0017875	2.9e-09	7.61274e-05	35.2213
rs10140751	T	G	0.245951	-0.0112745	0.00204674	3.6e-08	6.55854e-05	30.3436
rs4981196	C	A	0.635898	-0.0114561	0.00182248	3.3e-10	8.54038e-05	39.5136
rs8022455	C	T	0.54702	-0.0111417	0.00177399	3.4e-10	8.52569e-05	39.4456
rs961044	T	C	0.857621	-0.0140077	0.00252727	3e-08	6.63999e-05	30.7205
rs2521501	T	A	0.322086	-0.0113954	0.00190039	2e-09	7.77152e-05	35.956
rs8040685	T	C	0.884465	-0.0154071	0.00275814	2.3e-08	6.74444e-05	31.2038
rs491907	G	A	0.511555	0.0109863	0.00176296	4.6e-10	8.39359e-05	38.8344
rs6416794	C	T	0.798724	-0.0119996	0.00220031	4.9e-08	6.42842e-05	29.7416
rs1728779	G	A	0.436092	0.00987078	0.0017892	3.5e-08	6.57844e-05	30.4357
rs11075194	G	A	0.425797	-0.00981656	0.00178742	4e-08	6.51934e-05	30.1622
rs72807804	T	C	0.218782	0.0120641	0.00213899	1.7e-08	6.87557e-05	31.8105
rs35142265	G	A	0.218202	0.0150134	0.00213637	2.1e-12	0.000106739	49.3859
rs11082431	T	C	0.301904	0.0105645	0.00192067	3.8e-08	6.53928e-05	30.2545
rs62098445	A	C	0.318657	-0.0158642	0.00191149	1e-16	0.000148865	68.8796
rs4799949	T	C	0.667226	-0.0109799	0.00187206	4.5e-09	7.43517e-05	34.3998
rs2852348	G	A	0.458696	-0.0131167	0.0017774	1.6e-13	0.000117705	54.4599
rs2835623	T	C	0.04766	0.0226771	0.00414363	4.4e-08	6.47368e-05	29.951
rs9611875	G	A	0.039616	0.0662007	0.00451868	1.3e-48	0.000463732	214.635
rs2899345	C	T	0.504298	0.00988666	0.001773	2.5e-08	6.72077e-05	31.0942
The F-statistics for dietary salt intake was 50.328. Abbreviations: EA, effect allele; EAF, effect allele frequency; MR, Mendelian randomization; OA, other allele; SE, standard error; SNP, single-nucleotide polymorphism.
